# Supplementary material for: Effects of Salt Concentration on a Magnetic Nanoparticle-Based Aggregation Assay with a Tunable Dynamic Range
Source: Sensors (Basel). 2024 Sep 26;24(19):6241. doi: 10.3390/s24196241 (PMC11478407; doi:10.3390/s24196241)
Supplement: Supplementary file 1 [file sensors-24-06241-s001.zip]

Archive with 1 entries (1 files):
- sensors-3221920-supplementary.zip
